# Supplementary material for: Ontogenetic Changes in the Feeding Behaviour of Helicoverpa armigera Larvae on Pigeonpea (Cajanus cajan) Flowers and Pods
Source: Plants (Basel). 2024 Feb 29;13(5):696. doi: 10.3390/plants13050696 (PMC10935201; doi:10.3390/plants13050696)
Supplement: Supplementary file 1 [file plants-13-00696-s001.zip]

Archive with 1 entries (1 files):
- plants-2860041-supplementary.pdf
